# Supplementary material for: Proliferation in Minimal Invasive Samples of Canine Lymphomas: Ki67 Index in Previously Stained Cytology and Paired Cell Blocks
Source: Vet Sci. 2025 Jun 8;12(6):561. doi: 10.3390/vetsci12060561 (PMC12197597; doi:10.3390/vetsci12060561)
Supplement: Supplementary file 1 [file vetsci-12-00561-s001.zip]

Archive with 1 entries (1 files):
- vetsci-3585262-supplementary.pdf
